# Supplementary material for: Preference for facial averageness: Evidence for a common mechanism in human and macaque infants
Source: Sci Rep. 2017 Apr 13;7:46303. doi: 10.1038/srep46303 (PMC5390246; doi:10.1038/srep46303)
Supplement: Supplementary Dataset 1 [file srep46303-s2.xls]

## Sheet: DataHumanExp1
Subject	Trial	StimNameLeft	StimNameRight	TimeLeft	TimeRight	DistanceLeft	DistanceRight	NmberOfFixLeft	NumberOfFixRight	MeanDurationOfFixLeft	MeanDurationOfFixRight
1344	1	16	14	2.048	2.816	-0.366156	0.146395	4	8	0.512	0.352
1344	2	12	29	0.468	4.296	0.159506	0.688843	1	9	0.468	0.477333
1344	3	5	28	0.776	4.188	0.721069	0.0967688	1	11	0.776	0.380727
1344	4	20	8	0.288	4.328	-0.153963	-0.215119	1	10	0.288	0.4328
1344	5	14	16	1.4	2.936	0.146395	-0.366156	3	7	0.466667	0.419429
1344	6	29	12	0	5.008	0.688843	0.159506	0	9	NaN	0.556444
1344	7	28	5	2.324	2.436	0.0967688	0.721069	3	4	0.774667	0.609
1344	8	8	20	2.9	1.98	-0.215119	-0.153963	7	4	0.414286	0.495
1345	1	8	22	1.972	2.06	-0.215119	0.269845	11	8	0.179273	0.2575
1345	2	2	13	2.324	2.488	0.182159	-0.114265	10	6	0.2324	0.414667
1345	3	3	28	1.06	3.764	0.473741	0.0967688	5	14	0.212	0.268857
1345	4	23	30	2.408	2.688	-0.588524	-0.092139	7	8	0.344	0.336
1345	5	22	8	2.436	2.272	0.269845	-0.215119	16	10	0.15225	0.2272
1345	6	13	2	0.956	0.244	-0.114265	0.182159	5	2	0.1912	0.122
1345	7	28	3	1.068	0.968	0.0967688	0.473741	5	3	0.2136	0.322667
1345	8	30	23	0.864	3.42	-0.092139	-0.588524	4	15	0.216	0.228
1346	1	32	16	2.208	2.144	-0.279995	-0.366156	4	6	0.552	0.357333
1346	2	22	11	2.552	1.36	0.269845	0.0233899	6	3	0.425333	0.453333
1346	3	6	30	2.512	2.276	0.0834981	-0.092139	5	3	0.5024	0.758667
1346	4	3	7	0.996	4.172	0.473741	-0.439584	4	5	0.249	0.8344
1346	5	16	32	5	0	-0.366156	-0.279995	11	0	0.454545	NaN
1346	6	11	22	1.856	0	0.0233899	0.269845	4	0	0.464	NaN
1346	7	30	6	2.404	2.56	-0.092139	0.0834981	6	6	0.400667	0.426667
1346	8	7	3	4.516	0.404	-0.439584	0.473741	8	1	0.5645	0.404
1347	1	26	3	2.38	2.848	0.237186	0.473741	5	6	0.476	0.474667
1347	2	25	11	3.124	1.536	0.0799535	0.0233899	8	3	0.3905	0.512
1347	3	30	8	2.816	2.044	-0.092139	-0.215119	5	3	0.5632	0.681333
1347	4	2	12	2.824	2.084	0.182159	0.159506	5	3	0.5648	0.694667
1347	5	3	26	3.476	1.128	0.473741	0.237186	6	3	0.579333	0.376
1347	6	11	25	2.388	2.524	0.0233899	0.0799535	4	5	0.597	0.5048
1347	7	8	30	3.024	1.84	-0.215119	-0.092139	6	2	0.504	0.92
1347	8	12	2	3.86	0.768	0.159506	0.182159	7	1	0.551429	0.768
1348	1	5	1	0.944	4.336	0.721069	-0.240664	3	9	0.314667	0.481778
1348	2	30	13	0.568	3.9	-0.092139	-0.114265	1	9	0.568	0.433333
1348	3	24	26	1.248	3.76	-0.272343	0.237186	2	5	0.624	0.752
1348	4	25	3	0	5.396	0.0799535	0.473741	0	6	NaN	0.899333
1348	5	1	5	0.576	4.356	-0.240664	0.721069	1	5	0.576	0.8712
1348	6	13	30	0.66	4.456	-0.114265	-0.092139	1	5	0.66	0.8912
1348	7	26	24	0	5.544	0.237186	-0.272343	0	1	NaN	5.544
1348	8	3	25	1.076	3.808	0.473741	0.0799535	2	8	0.538	0.476
1353	1	15	5	3.216	1.692	-0.0356144	0.721069	8	4	0.402	0.423
1353	2	28	20	2.352	2.156	0.0967688	-0.153963	7	7	0.336	0.308
1353	3	29	32	2.572	2.68	0.688843	-0.279995	5	5	0.5144	0.536
1353	4	14	22	3.74	1.056	0.146395	0.269845	7	3	0.534286	0.352
1353	5	5	15	2.34	1.976	0.721069	-0.0356144	7	5	0.334286	0.3952
1353	6	20	28	4.008	0.96	-0.153963	0.0967688	10	3	0.4008	0.32
1353	7	32	29	1.816	2.908	-0.279995	0.688843	4	7	0.454	0.415429
1353	8	22	14	2.412	2.236	0.269845	0.146395	4	5	0.603	0.4472
1354	1	15	5	1.676	3.024	-0.0356144	0.721069	5	8	0.3352	0.378
1354	2	28	20	1.256	3.688	0.0967688	-0.153963	4	7	0.314	0.526857
1354	3	29	32	1.108	2.656	0.688843	-0.279995	2	5	0.554	0.5312
1354	4	14	22	1.384	3.556	0.146395	0.269845	3	5	0.461333	0.7112
1354	5	5	15	0.98	3.22	0.721069	-0.0356144	2	10	0.49	0.322
1354	6	20	28	0.94	3.228	-0.153963	0.0967688	4	10	0.235	0.3228
1354	7	32	29	0.652	2.248	-0.279995	0.688843	1	4	0.652	0.562
1354	8	22	14	0.324	0.652	0.269845	0.146395	1	4	0.324	0.163
1356	1	15	5	2.308	2.468	-0.0356144	0.721069	6	7	0.384667	0.352571
1356	2	28	20	2.324	2.532	0.0967688	-0.153963	7	5	0.332	0.5064
1356	3	29	32	1.576	3.188	0.688843	-0.279995	4	8	0.394	0.3985
1356	4	14	22	2.416	2.192	0.146395	0.269845	7	5	0.345143	0.4384
1356	5	5	15	1.376	3.368	0.721069	-0.0356144	4	7	0.344	0.481143
1356	6	20	28	1.38	3.504	-0.153963	0.0967688	4	8	0.345	0.438
1356	7	32	29	1.06	3.952	-0.279995	0.688843	4	9	0.265	0.439111
1356	8	22	14	1.568	2.964	0.269845	0.146395	4	8	0.392	0.3705
1357	1	15	5	2.316	2.576	-0.0356144	0.721069	6	5	0.386	0.5152
1357	2	28	20	2.004	2.484	0.0967688	-0.153963	5	6	0.4008	0.414
1357	3	29	32	3.32	0.376	0.688843	-0.279995	14	1	0.237143	0.376
1357	4	14	22	2.092	0.58	0.146395	0.269845	10	4	0.2092	0.145
1357	5	5	15	1.324	2.184	0.721069	-0.0356144	6	6	0.220667	0.364
1357	6	20	28	0.708	1.744	-0.153963	0.0967688	2	6	0.354	0.290667
1357	7	32	29	0	0.6	-0.279995	0.688843	0	2	NaN	0.3
1357	8	22	14	0	0	0.269845	0.146395	0	0	0	0
1359	1	27	29	2.396	1.504	0.227635	0.688843	9	5	0.266222	0.3008
1359	2	20	5	2.256	2.644	-0.153963	0.721069	5	5	0.4512	0.5288
1359	3	19	2	2.604	2.104	-0.106467	0.182159	7	6	0.372	0.350667
1359	4	24	6	3.408	0.844	-0.272343	0.0834981	7	6	0.486857	0.140667
1359	5	29	27	2.044	2.244	0.688843	0.227635	5	16	0.4088	0.14025
1359	6	5	20	2.388	2.256	0.721069	-0.153963	7	11	0.341143	0.205091
1359	7	2	19	2.616	1.84	0.182159	-0.106467	7	8	0.373714	0.23
1359	8	6	24	2.884	1.832	0.0834981	-0.272343	7	6	0.412	0.305333
1360	1	4	29	2.508	2.388	-0.30735	0.688843	7	6	0.358286	0.398
1360	2	27	17	3.268	1.608	0.227635	-0.0548676	6	6	0.544667	0.268
1360	3	8	21	4.028	0.608	-0.215119	0.309826	13	4	0.309846	0.152
1360	4	2	16	3.952	1.028	0.182159	-0.366156	9	9	0.439111	0.114222
1360	5	29	4	3.628	1.184	0.688843	-0.30735	7	2	0.518286	0.592
1360	6	17	27	4.1	0.764	-0.0548676	0.227635	8	3	0.5125	0.254667
1360	7	21	8	0.68	3.392	0.309826	-0.215119	1	8	0.68	0.424
1360	8	16	2	1.456	1.272	-0.366156	0.182159	2	4	0.728	0.318
1365	1	15	5	3.288	1.988	-0.0356144	0.721069	6	4	0.548	0.497
1365	2	28	20	1.796	3.204	0.0967688	-0.153963	4	6	0.449	0.534
1365	3	29	32	1.792	3.092	0.688843	-0.279995	5	6	0.3584	0.515333
1365	4	14	22	2.648	2.284	0.146395	0.269845	4	6	0.662	0.380667
1365	5	5	15	2.76	2.532	0.721069	-0.0356144	5	5	0.552	0.5064
1365	6	20	28	2.232	2.652	-0.153963	0.0967688	4	7	0.558	0.378857
1365	7	32	29	1.744	3.116	-0.279995	0.688843	2	10	0.872	0.3116
1365	8	22	14	2.536	2.072	0.269845	0.146395	5	7	0.5072	0.296
1379	1	17	20	1.528	3.612	-0.0548676	-0.153963	3	8	0.509333	0.4515
1379	2	25	1	3.076	1.64	0.0799535	-0.240664	8	3	0.3845	0.546667
1379	3	7	15	0	4.844	-0.439584	-0.0356144	0	9	NaN	0.538222
1379	4	19	30	1.372	3.972	-0.106467	-0.092139	2	7	0.686	0.567429
1379	5	20	17	0.704	3.236	-0.153963	-0.0548676	2	8	0.352	0.4045
1379	6	1	25	2.196	2.52	-0.240664	0.0799535	6	4	0.366	0.63
1379	7	15	7	1.8	2.936	-0.0356144	-0.439584	4	6	0.45	0.489333
1379	8	30	19	1.18	2.808	-0.092139	-0.106467	2	5	0.59	0.5616
1399	1	15	5	2.276	2.416	-0.0356144	0.721069	10	8	0.2276	0.302
1399	2	28	20	1.324	2.96	0.0967688	-0.153963	4	9	0.331	0.328889
1399	3	29	32	3.048	1.78	0.688843	-0.279995	4	3	0.762	0.593333
1399	4	14	22	2.252	2.52	0.146395	0.269845	5	7	0.4504	0.36
1399	5	5	15	1.032	3.86	0.721069	-0.0356144	3	8	0.344	0.4825
1399	6	20	28	1.364	3.448	-0.153963	0.0967688	5	6	0.2728	0.574667
1399	7	32	29	1.664	2.584	-0.279995	0.688843	3	7	0.554667	0.369143
1399	8	22	14	1.452	3.2	0.269845	0.146395	9	8	0.161333	0.4
1404	1	32	18	3.068	1.548	-0.279995	0.265787	10	8	0.3068	0.1935
1404	2	2	5	2.72	1.892	0.182159	0.721069	7	6	0.388571	0.315333
1404	3	24	19	2.024	2.86	-0.272343	-0.106467	5	9	0.4048	0.317778
1404	4	3	9	1.036	2.788	0.473741	-0.376145	2	8	0.518	0.3485
1404	5	18	32	1.688	2.788	0.265787	-0.279995	6	8	0.281333	0.3485
1404	6	5	2	1.676	0.456	0.721069	0.182159	6	3	0.279333	0.152
1404	7	19	24	1.344	3.48	-0.106467	-0.272343	4	7	0.336	0.497143
1404	8	9	3	1.332	1.56	-0.376145	0.473741	4	5	0.333	0.312
1407	1	15	5	2.596	2.196	-0.0356144	0.721069	4	5	0.649	0.4392
1407	2	28	20	5.028	0	0.0967688	-0.153963	6	0	0.838	NaN
1407	3	29	32	4.532	0.44	0.688843	-0.279995	5	1	0.9064	0.44
1407	4	14	22	4.304	0.496	0.146395	0.269845	7	2	0.614857	0.248
1407	5	5	15	4.456	0.476	0.721069	-0.0356144	5	1	0.8912	0.476
1407	6	20	28	2.936	1.268	-0.153963	0.0967688	5	2	0.5872	0.634
1407	7	32	29	1.996	1.272	-0.279995	0.688843	3	3	0.665333	0.424
1407	8	22	14	4.924	0	0.269845	0.146395	7	0	0.703429	NaN
1410	1	15	5	1.804	2.96	-0.0356144	0.721069	6	9	0.300667	0.328889
1410	2	28	20	2.296	3.128	0.0967688	-0.153963	3	9	0.765333	0.347556
1410	3	29	32	2.244	3.168	0.688843	-0.279995	3	7	0.748	0.452571
1410	4	14	22	2.12	2.656	0.146395	0.269845	5	8	0.424	0.332
1410	5	5	15	2.112	2.684	0.721069	-0.0356144	6	6	0.352	0.447333
1410	6	20	28	2.092	3.004	-0.153963	0.0967688	5	7	0.4184	0.429143
1410	7	32	29	3.308	1.768	-0.279995	0.688843	9	6	0.367556	0.294667
1410	8	22	14	1.56	3.22	0.269845	0.146395	5	8	0.312	0.4025
1412	1	32	16	1.428	3.496	-0.279995	-0.366156	3	8	0.476	0.437
1412	2	22	11	1	4.268	0.269845	0.0233899	3	9	0.333333	0.474222
1412	3	6	30	2.14	2.104	0.0834981	-0.092139	5	4	0.428	0.526
1412	4	3	7	1.764	3.108	0.473741	-0.439584	5	7	0.3528	0.444
1412	5	16	32	2.652	2.096	-0.366156	-0.279995	6	4	0.442	0.524
1412	6	11	22	2.292	2.836	0.0233899	0.269845	4	7	0.573	0.405143
1412	7	30	6	0	5.304	-0.092139	0.0834981	0	9	NaN	0.589333
1412	8	7	3	3.76	1.096	-0.439584	0.473741	4	2	0.94	0.548
1413	1	30	15	3.16	1.596	-0.092139	-0.0356144	6	4	0.526667	0.399
1413	2	29	12	3.26	2.22	0.688843	0.159506	5	3	0.652	0.74
1413	3	6	16	3.312	2.244	0.0834981	-0.366156	4	4	0.828	0.561
1413	4	7	10	3.344	1.448	-0.439584	0.133405	11	3	0.304	0.482667
1413	5	15	30	3.064	1.468	-0.0356144	-0.092139	7	3	0.437714	0.489333
1413	6	12	29	2.668	0	0.159506	0.688843	3	0	0.889333	NaN
1413	7	16	6	3.252	1.784	-0.366156	0.0834981	1	2	3.252	0.892
1413	8	10	7	2.904	0	0.133405	-0.439584	6	0	0.484	NaN
1414	1	15	5	2.636	2.172	-0.0356144	0.721069	8	5	0.3295	0.4344
1414	2	28	20	3.268	1.576	0.0967688	-0.153963	8	4	0.4085	0.394
1414	3	29	32	3.564	1.1	0.688843	-0.279995	10	2	0.3564	0.55
1414	4	14	22	1.764	2.892	0.146395	0.269845	4	8	0.441	0.3615
1414	5	5	15	1.868	2.152	0.721069	-0.0356144	4	6	0.467	0.358667
1414	6	20	28	2.944	1.324	-0.153963	0.0967688	11	5	0.267636	0.2648
1414	7	32	29	1.064	1.704	-0.279995	0.688843	3	3	0.354667	0.568
1414	8	22	14	0	0	0.269845	0.146395	0	0	0	0
1415	1	13	3	2.312	2.132	-0.114265	0.473741	8	9	0.289	0.236889
1415	2	26	18	1.976	2.716	0.237186	0.265787	6	11	0.329333	0.246909
1415	3	27	32	3.608	1.112	0.227635	-0.279995	7	3	0.515429	0.370667
1415	4	12	30	0.864	2.2	0.159506	-0.092139	3	8	0.288	0.275
1415	5	3	13	1.34	0.768	0.473741	-0.114265	3	6	0.446667	0.128
1415	6	18	26	1.224	0.54	0.265787	0.237186	2	2	0.612	0.27
1415	7	32	27	0	0	-0.279995	0.227635	0	0	0	0
1415	8	30	12	0	0	-0.092139	0.159506	0	0	0	0
1418	1	15	5	3.544	1.26	-0.0356144	0.721069	7	6	0.506286	0.21
1418	2	28	20	2.1	3.004	0.0967688	-0.153963	3	3	0.7	1.00133
1418	3	29	32	0.548	4.172	0.688843	-0.279995	1	10	0.548	0.4172
1418	4	14	22	1.812	3.024	0.146395	0.269845	4	7	0.453	0.432
1418	5	5	15	0.808	4.052	0.721069	-0.0356144	1	9	0.808	0.450222
1418	6	20	28	1.48	3.412	-0.153963	0.0967688	3	7	0.493333	0.487429
1418	7	32	29	1.296	1.808	-0.279995	0.688843	4	4	0.324	0.452
1418	8	22	14	2.964	1.808	0.269845	0.146395	6	2	0.494	0.904
1419	1	12	25	0.616	4.108	0.159506	0.0799535	2	11	0.308	0.373455
1419	2	5	9	0.544	2.372	0.721069	-0.376145	2	7	0.272	0.338857
1419	3	4	28	1.512	3	-0.30735	0.0967688	5	8	0.3024	0.375
1419	4	32	14	2.496	2.032	-0.279995	0.146395	5	7	0.4992	0.290286
1419	5	25	12	0.7	1.068	0.0799535	0.159506	3	2	0.233333	0.534
1419	6	9	5	0.472	1.548	-0.376145	0.721069	1	3	0.472	0.516
1419	7	28	4	0.504	4.26	0.0967688	-0.30735	1	5	0.504	0.852
1419	8	14	32	0.748	4.08	0.146395	-0.279995	1	7	0.748	0.582857
1420	1	32	16	2.856	2.488	-0.279995	-0.366156	5	4	0.5712	0.622
1420	2	22	11	2.46	2.688	0.269845	0.0233899	4	6	0.615	0.448
1420	3	6	30	1.924	3.284	0.0834981	-0.092139	5	5	0.3848	0.6568
1420	4	3	7	2.444	2.468	0.473741	-0.439584	6	6	0.407333	0.411333
1420	5	16	32	2.028	2.404	-0.366156	-0.279995	3	2	0.676	1.202
1420	6	11	22	2.168	1.804	0.0233899	0.269845	2	5	1.084	0.3608
1420	7	30	6	0.444	1.54	-0.092139	0.0834981	1	3	0.444	0.513333
1420	8	7	3	0	0.468	-0.439584	0.473741	0	1	NaN	0.468
1650	1	27	20	1.608	3.124	0.227635	-0.153963	4	8	0.402	0.3905
1650	2	5	17	1.156	2.76	0.721069	-0.0548676	7	18	0.165143	0.153333
1650	3	21	29	0.512	4.128	0.309826	0.688843	3	14	0.170667	0.294857
1650	4	15	8	1.768	3.024	-0.0356144	-0.215119	5	6	0.3536	0.504
1650	5	20	27	1.308	3.176	-0.153963	0.227635	5	11	0.2616	0.288727
1650	6	17	5	0.928	3.924	-0.0548676	0.721069	3	9	0.309333	0.436
1650	7	29	21	1.452	3.396	0.688843	0.309826	4	8	0.363	0.4245
1650	8	8	15	2.584	2.276	-0.215119	-0.0356144	6	5	0.430667	0.4552
1652	1	30	1	1.844	3.032	-0.092139	-0.240664	4	7	0.461	0.433143
1652	2	21	9	1.732	2.648	0.309826	-0.376145	4	6	0.433	0.441333
1652	3	29	23	0	1.312	0.688843	-0.588524	0	2	NaN	0.656
1652	4	10	27	1.168	3.512	0.133405	0.227635	3	9	0.389333	0.390222
1652	5	1	30	0	0.716	-0.240664	-0.092139	0	2	NaN	0.358
1652	6	9	21	0	0	-0.376145	0.309826	0	0	0	0
1652	7	23	29	0	0	-0.588524	0.688843	0	0	0	0
1652	8	27	10	0	0	0.227635	0.133405	0	0	0	0
1659	1	24	5	2.448	2.356	-0.272343	0.721069	10	4	0.2448	0.589
1659	2	18	10	1.864	2.132	0.265787	0.133405	9	5	0.207111	0.4264
1659	3	8	32	2.708	1.672	-0.215119	-0.279995	12	5	0.225667	0.3344
1659	4	31	11	1.836	3.076	-0.455813	0.0233899	3	7	0.612	0.439429
1659	5	5	24	0.592	4.224	0.721069	-0.272343	2	10	0.296	0.4224
1659	6	10	18	0	4.272	0.133405	0.265787	0	15	NaN	0.2848
1659	7	32	8	0	4.22	-0.279995	-0.215119	0	14	NaN	0.301429
1659	8	11	31	1.124	3.468	0.0233899	-0.455813	6	11	0.187333	0.315273
1661	1	11	14	2.256	3.26	0.0233899	0.146395	5	6	0.4512	0.543333
1661	2	29	4	2.692	2.428	0.688843	-0.30735	7	6	0.384571	0.404667
1661	3	5	9	2.02	2.468	0.721069	-0.376145	5	4	0.404	0.617
1661	4	28	24	1.216	3.628	0.0967688	-0.272343	3	6	0.405333	0.604667
1661	5	14	11	3.116	1.868	0.146395	0.0233899	6	3	0.519333	0.622667
1661	6	4	29	3.404	1.876	-0.30735	0.688843	6	3	0.567333	0.625333
1661	7	9	5	4.868	0	-0.376145	0.721069	9	0	0.540889	NaN
1661	8	24	28	2.472	2.508	-0.272343	0.0967688	4	3	0.618	0.836
1665	1	10	29	2.188	2.44	0.133405	0.688843	8	5	0.2735	0.488
1665	2	17	25	3.38	1.156	-0.0548676	0.0799535	8	4	0.4225	0.289
1665	3	9	8	2.208	1.028	-0.376145	-0.215119	6	5	0.368	0.2056
1665	4	18	11	1.56	1.996	0.265787	0.0233899	6	5	0.26	0.3992
1665	5	29	10	0.9	0	0.688843	0.133405	3	0	0.3	NaN
1665	6	25	17	1.624	2.54	0.0799535	-0.0548676	6	10	0.270667	0.254
1665	7	8	9	1.856	0.58	-0.215119	-0.376145	7	1	0.265143	0.58
1665	8	11	18	0.784	1.68	0.0233899	0.265787	1	7	0.784	0.24

## Sheet: DataMonkInfantExp2
Subject	Trial	StimNameLeft	StimNameRight	TimeLeft	TimeRight	NmberOfFixLeft	NumberOfFixRight	DistanceLeft	DistanceRight
0.101	1	24	29	2233.24	2599.9	12	12	0.138379	-0.410463
0.101	2	26	28	2233.24	266.656	11	2	-0.0232617	0.0808506
0.101	3	22	2	983.294	249.99	6	2	0.497107	0.0760212
0.101	4	28	26	0	0	0	0	0.0808506	-0.0232617
0.101	5	19	32	699.972	433.316	3	2	-0.238962	-0.0860234
0.101	6	29	24	633.308	249.99	3	1	-0.410463	0.138379
0.101	7	2	22	1816.59	249.99	8	2	0.0760212	0.497107
0.101	8	32	19	0	0	0	0	-0.0860234	-0.238962
5.101	1	22	2	0	0	0	0	0.497107	0.0760212
5.101	2	24	29	0	0	0	0	0.138379	-0.410463
5.101	3	19	32	166.66	66.664	1	1	-0.238962	-0.0860234
5.101	4	26	28	0	0	0	0	-0.0232617	0.0808506
5.101	5	2	22	416.65	449.982	3	3	0.0760212	0.497107
5.101	6	28	26	599.976	183.326	3	1	0.0808506	-0.0232617
5.101	7	32	19	0	0	0	0	-0.0860234	-0.238962
5.101	8	29	24	0	0	0	0	-0.410463	0.138379
7.103	1	2	22	1816.59	949.962	8	4	0.0760212	0.497107
7.103	2	19	32	883.298	433.316	2	2	-0.238962	-0.0860234
7.103	3	32	19	0	0	0	0	-0.0860234	-0.238962
7.103	4	22	2	516.646	2066.58	3	7	0.497107	0.0760212
7.103	5	29	24	683.306	683.306	2	2	-0.410463	0.138379
7.103	6	24	29	0	0	0	0	0.138379	-0.410463
7.103	7	28	26	649.974	649.974	4	7	0.0808506	-0.0232617
7.103	8	26	28	1083.29	1549.94	5	13	-0.0232617	0.0808506
10.98	1	2	22	1333.28	866.632	8	7	0.0760212	0.497107
10.98	2	19	32	1566.6	633.308	7	5	-0.238962	-0.0860234
10.98	3	32	19	599.976	249.99	3	2	-0.0860234	-0.238962
10.98	4	22	2	0	0	0	0	0.497107	0.0760212
10.98	5	29	24	133.328	283.322	1	1	-0.410463	0.138379
10.98	6	24	29	1433.28	1116.62	8	5	0.138379	-0.410463
10.98	7	28	26	266.656	199.992	1	1	0.0808506	-0.0232617
10.98	8	26	28	566.644	83.33	4	1	-0.0232617	0.0808506
14.94	1	2	22	1049.96	2166.58	6	9	0.0760212	0.497107
14.94	2	19	32	1183.29	699.972	4	2	-0.238962	-0.0860234
14.94	3	32	19	399.984	449.982	3	3	-0.0860234	-0.238962
14.94	4	22	2	0	0	0	0	0.497107	0.0760212
14.94	5	29	24	566.644	199.992	4	1	-0.410463	0.138379
14.94	6	24	29	99.996	116.662	1	1	0.138379	-0.410463
14.94	7	28	26	0	0	0	0	0.0808506	-0.0232617
14.94	8	26	28	66.664	66.664	1	1	-0.0232617	0.0808506
16.99	1	19	32	1433.28	2133.25	7	8	-0.238962	-0.0860234
16.99	2	22	2	416.65	883.298	3	1	0.497107	0.0760212
16.99	3	2	22	1049.96	783.302	4	1	0.0760212	0.497107
16.99	4	24	29	799.968	416.65	3	1	0.138379	-0.410463
16.99	5	32	19	716.638	866.632	2	1	-0.0860234	-0.238962
16.99	6	26	28	0	0	0	0	-0.0232617	0.0808506
16.99	7	29	24	0	0	0	0	-0.410463	0.138379
16.99	8	28	26	0	0	0	0	0.0808506	-0.0232617
17.95	1	20	31	4466.49	1716.6	19	8	-0.0677276	0.187568
17.95	2	31	20	2316.57	1383.28	12	7	0.187568	-0.0677276
17.95	3	15	25	1949.92	599.976	9	4	-0.117827	0.141923
17.95	4	25	15	1866.59	633.308	12	3	0.141923	-0.117827
17.95	5	27	18	99.996	66.664	1	1	-0.121439	0.000447951
17.95	6	18	27	816.634	1349.95	3	6	0.000447951	-0.121439
17.95	7	30	17	0	0	0	0	0.108924	-0.165516
17.95	8	17	30	0	0	0	0	-0.165516	0.108924
22.96	1	30	17	1133.29	1949.92	8	13	0.108924	-0.165516
22.96	2	17	30	566.644	666.64	3	4	-0.165516	0.108924
22.96	3	20	31	883.298	849.966	4	4	-0.0677276	0.187568
22.96	4	31	20	199.992	216.658	1	1	0.187568	-0.0677276
22.96	5	15	25	0	0	0	0	-0.117827	0.141923
22.96	6	25	15	0	0	0	0	0.141923	-0.117827
22.96	7	27	18	166.66	249.99	2	1	-0.121439	0.000447951
22.96	8	18	27	249.99	566.644	2	3	0.000447951	-0.121439
22.97	1	2	22	2466.57	833.3	13	7	0.0760212	0.497107
22.97	2	19	32	433.316	549.978	4	5	-0.238962	-0.0860234
22.97	3	32	19	749.97	266.656	4	2	-0.0860234	-0.238962
22.97	4	22	2	283.322	1049.96	3	7	0.497107	0.0760212
22.97	5	29	24	0	0	0	0	-0.410463	0.138379
22.97	6	24	29	983.294	333.32	10	2	0.138379	-0.410463
22.97	7	28	26	1033.29	866.632	9	4	0.0808506	-0.0232617
22.97	8	26	28	1233.28	1283.28	2	9	-0.0232617	0.0808506
23.99	1	27	18	2166.58	1399.94	7	5	-0.121439	0.000447951
23.99	2	18	27	1133.29	1816.59	4	2	0.000447951	-0.121439
23.99	3	30	17	299.988	316.654	1	1	0.108924	-0.165516
23.99	4	17	30	0	0	0	0	-0.165516	0.108924
23.99	5	20	31	766.636	333.32	4	1	-0.0677276	0.187568
23.99	6	31	20	0	0	0	0	0.187568	-0.0677276
23.99	7	15	25	1483.27	199.992	3	1	-0.117827	0.141923
23.99	8	25	15	0	0	0	0	0.141923	-0.117827
24.94	1	15	25	1899.92	533.312	13	5	-0.117827	0.141923
24.94	2	25	15	449.982	1049.96	5	8	0.141923	-0.117827
24.94	3	27	18	1249.95	699.972	6	4	-0.121439	0.000447951
24.94	4	18	27	433.316	183.326	3	2	0.000447951	-0.121439
24.94	5	30	17	1199.95	416.65	7	3	0.108924	-0.165516
24.94	6	17	30	516.646	166.66	5	2	-0.165516	0.108924
24.94	7	20	31	249.99	416.65	2	2	-0.0677276	0.187568
24.94	8	31	20	133.328	233.324	1	1	0.187568	-0.0677276
24.96	1	19	32	1833.26	2749.89	9	12	-0.238962	-0.0860234
24.96	2	22	2	1366.61	1066.62	5	3	0.497107	0.0760212
24.96	3	2	22	0	0	0	0	0.0760212	0.497107
24.96	4	24	29	0	0	0	0	0.138379	-0.410463
24.96	5	32	19	0	0	0	0	-0.0860234	-0.238962
24.96	6	26	28	0	0	0	0	-0.0232617	0.0808506
24.96	7	29	24	99.996	1366.61	1	3	-0.410463	0.138379
24.96	8	28	26	3783.18	333.32	17	2	0.0808506	-0.0232617
26.96	1	20	31	0	0	0	0	-0.0677276	0.187568
26.96	2	31	20	0	0	0	0	0.187568	-0.0677276
26.96	3	15	25	0	0	0	0	-0.117827	0.141923
26.96	4	25	15	216.658	216.658	2	3	0.141923	-0.117827
26.96	5	27	18	0	0	0	0	-0.121439	0.000447951
26.96	6	18	27	366.652	149.994	3	2	0.000447951	-0.121439
26.96	7	30	17	83.33	799.968	1	6	0.108924	-0.165516
26.96	8	17	30	299.988	1083.29	1	10	-0.165516	0.108924
27.94	1	30	17	916.63	3599.86	6	6	0.108924	-0.165516
27.94	2	17	30	3016.55	566.644	13	5	-0.165516	0.108924
27.94	3	20	31	366.652	349.986	2	2	-0.0677276	0.187568
27.94	4	31	20	299.988	666.64	3	4	0.187568	-0.0677276
27.94	5	15	25	199.992	416.65	1	1	-0.117827	0.141923
27.94	6	25	15	249.99	316.654	2	2	0.141923	-0.117827
27.94	7	27	18	0	0	0	0	-0.121439	0.000447951
27.94	8	18	27	0	0	0	0	0.000447951	-0.121439
28.96	1	27	18	1666.6	2133.25	10	15	-0.121439	0.000447951
28.96	2	18	27	1099.96	1199.95	9	8	0.000447951	-0.121439
28.96	3	30	17	1399.94	949.962	6	4	0.108924	-0.165516
28.96	4	17	30	499.98	483.314	2	4	-0.165516	0.108924
28.96	5	20	31	116.662	249.99	1	3	-0.0677276	0.187568
28.96	6	31	20	83.33	249.99	1	1	0.187568	-0.0677276
28.96	7	15	25	0	0	0	0	-0.117827	0.141923
28.96	8	25	15	0	0	0	0	0.141923	-0.117827
30.92	1	22	2	3316.53	1833.26	17	10	0.497107	0.0760212
30.92	2	24	29	1249.95	766.636	5	5	0.138379	-0.410463
30.92	3	19	32	4066.5	866.632	16	7	-0.238962	-0.0860234
30.92	4	26	28	0	0	0	0	-0.0232617	0.0808506
30.92	5	2	22	699.972	1066.62	5	5	0.0760212	0.497107
30.92	6	28	26	966.628	599.976	6	3	0.0808506	-0.0232617
30.92	7	32	19	216.658	266.656	2	1	-0.0860234	-0.238962
30.92	8	29	24	483.314	266.656	3	2	-0.410463	0.138379
30.94	1	15	25	1966.59	1199.95	14	8	-0.117827	0.141923
30.94	2	25	15	2916.55	1116.62	12	9	0.141923	-0.117827
30.94	3	27	18	1266.62	866.632	4	5	-0.121439	0.000447951
30.94	4	18	27	999.96	1699.93	6	11	0.000447951	-0.121439
30.94	5	30	17	833.3	1716.6	6	10	0.108924	-0.165516
30.94	6	17	30	1433.28	449.982	8	3	-0.165516	0.108924
30.94	7	20	31	866.632	466.648	4	2	-0.0677276	0.187568
30.94	8	31	20	999.96	166.66	6	1	0.187568	-0.0677276
31.91	1	28	26	1083.29	966.628	6	5	0.0808506	-0.0232617
31.91	2	29	24	1599.94	1283.28	8	6	-0.410463	0.138379
31.91	3	26	28	1266.62	799.968	5	4	-0.0232617	0.0808506
31.91	4	32	19	0	0	0	0	-0.0860234	-0.238962
31.91	5	24	29	249.99	1349.95	2	8	0.138379	-0.410463
31.91	6	2	22	899.964	899.964	4	4	0.0760212	0.497107
31.91	7	22	2	533.312	516.646	2	4	0.497107	0.0760212
31.91	8	19	32	349.986	316.654	2	3	-0.238962	-0.0860234
31.92	1	15	25	6216.42	2849.89	19	10	-0.117827	0.141923
31.92	2	25	15	433.316	833.3	2	2	0.141923	-0.117827
31.92	3	27	18	1116.62	683.306	3	2	-0.121439	0.000447951
31.92	4	18	27	383.318	616.642	1	2	0.000447951	-0.121439
31.92	5	30	17	0	0	0	0	0.108924	-0.165516
31.92	6	17	30	0	0	0	0	-0.165516	0.108924
31.92	7	20	31	0	0	0	0	-0.0677276	0.187568
31.92	8	31	20	0	0	0	0	0.187568	-0.0677276
32.9	1	26	28	1466.61	2383.24	9	9	-0.0232617	0.0808506
32.9	2	28	26	1049.96	933.296	3	4	0.0808506	-0.0232617
32.9	3	24	29	1049.96	733.304	4	3	0.138379	-0.410463
32.9	4	29	24	599.976	1583.27	3	9	-0.410463	0.138379
32.9	5	22	2	1616.6	233.324	4	1	0.497107	0.0760212
32.9	6	32	19	1433.28	83.33	8	1	-0.0860234	-0.238962
32.9	7	19	32	1099.96	1449.94	7	8	-0.238962	-0.0860234
32.9	8	2	22	399.984	599.976	3	3	0.0760212	0.497107
32.95	1	30	17	1099.96	666.64	9	7	0.108924	-0.165516
32.95	2	17	30	416.65	516.646	2	5	-0.165516	0.108924
32.95	3	20	31	299.988	516.646	3	5	-0.0677276	0.187568
32.95	4	31	20	733.304	316.654	4	3	0.187568	-0.0677276
32.95	5	15	25	516.646	133.328	4	1	-0.117827	0.141923
32.95	6	25	15	366.652	249.99	4	2	0.141923	-0.117827
32.95	7	27	18	916.63	1133.29	4	6	-0.121439	0.000447951
32.95	8	18	27	883.298	1183.29	4	8	0.000447951	-0.121439
39.91	1	2	22	1116.62	699.972	6	5	0.0760212	0.497107
39.91	2	19	32	1283.28	2233.24	5	8	-0.238962	-0.0860234
39.91	3	32	19	0	0	0	0	-0.0860234	-0.238962
39.91	4	22	2	0	0	0	0	0.497107	0.0760212
39.91	5	29	24	2183.25	399.984	8	2	-0.410463	0.138379
39.91	6	24	29	349.986	1233.28	2	5	0.138379	-0.410463
39.91	7	28	26	1583.27	216.658	4	1	0.0808506	-0.0232617
39.91	8	26	28	0	0	0	0	-0.0232617	0.0808506
41.99	1	2	22	2433.24	3816.51	10	17	0.0760212	0.497107
41.99	2	19	32	733.304	1166.62	3	6	-0.238962	-0.0860234
41.99	3	32	19	199.992	683.306	2	4	-0.0860234	-0.238962
41.99	4	22	2	733.304	633.308	5	3	0.497107	0.0760212
41.99	5	29	24	0	0	0	0	-0.410463	0.138379
41.99	6	24	29	0	0	0	0	0.138379	-0.410463
41.99	7	28	26	0	0	0	0	0.0808506	-0.0232617
41.99	8	26	28	0	0	0	0	-0.0232617	0.0808506
42.91	1	19	32	1466.61	4016.51	6	25	-0.238962	-0.0860234
42.91	2	22	2	283.322	2783.22	2	21	0.497107	0.0760212
42.91	3	2	22	549.978	249.99	3	2	0.0760212	0.497107
42.91	4	24	29	0	0	0	0	0.138379	-0.410463
42.91	5	32	19	83.33	133.328	1	1	-0.0860234	-0.238962
42.91	6	26	28	0	0	0	0	-0.0232617	0.0808506
42.91	7	29	24	0	0	0	0	-0.410463	0.138379
42.91	8	28	26	0	0	0	0	0.0808506	-0.0232617
43.95	1	2	22	1233.28	1633.27	8	12	0.0760212	0.497107
43.95	2	19	32	649.974	616.642	4	5	-0.238962	-0.0860234
43.95	3	32	19	783.302	466.648	7	2	-0.0860234	-0.238962
43.95	4	22	2	133.328	266.656	1	2	0.497107	0.0760212
43.95	5	29	24	366.652	883.298	2	4	-0.410463	0.138379
43.95	6	24	29	233.324	499.98	2	2	0.138379	-0.410463
43.95	7	28	26	383.318	1016.63	3	4	0.0808506	-0.0232617
43.95	8	26	28	0	0	0	0	-0.0232617	0.0808506
44.92	1	19	32	0	0	0	0	-0.238962	-0.0860234
44.92	2	22	2	0	0	0	0	0.497107	0.0760212
44.92	3	2	22	0	0	0	0	0.0760212	0.497107
44.92	4	24	29	0	0	0	0	0.138379	-0.410463
44.92	5	32	19	0	0	0	0	-0.0860234	-0.238962
44.92	6	26	28	0	0	0	0	-0.0232617	0.0808506
44.92	7	29	24	0	0	0	0	-0.410463	0.138379
44.92	8	28	26	0	0	0	0	0.0808506	-0.0232617

## Sheet: DataMonkAdultExp3
Subject	Trial	StimNameLeft	StimNameRight	TimeLeft	TimeRight	NmberOfFixLeft	NumberOfFixRight	DistanceLeft	DistanceRight
17.98	1	52	53	2799.89	4033.17	11	18	-0.0923691	-0.103709
17.98	2	53	52	383.318	1933.26	1	11	-0.103709	-0.0923691
17.98	3	11	24	216.658	1333.28	2	6	-0.435412	0.336986
17.98	4	24	11	116.662	333.32	1	1	0.336986	-0.435412
17.98	5	50	58	649.974	3116.54	3	15	0.458252	0.571805
17.98	6	58	50	1616.6	249.99	8	2	0.571805	0.458252
17.98	7	30	21	0	0	0	0	-0.065798	0.0582151
17.98	8	21	30	0	0	0	0	0.0582151	-0.065798
10.94	1	3	39	2116.58	1683.27	16	12	-0.102904	-0.0493291
10.94	2	18	55	866.632	933.296	5	7	-0.175404	0.0333377
10.94	3	63	59	1399.94	383.318	6	2	-0.0396781	-0.069473
10.94	4	39	3	333.32	1783.26	2	7	-0.0493291	-0.102904
10.94	5	59	63	316.654	183.326	3	2	-0.069473	-0.0396781
10.94	6	41	42	166.66	466.648	2	4	0.0365067	-0.361026
10.94	7	55	18	0	0	0	0	0.0333377	-0.175404
10.94	8	42	41	699.972	299.988	3	2	-0.361026	0.0365067
26.97	1	52	53	933.296	2233.24	5	11	-0.0923691	-0.103709
26.97	2	53	52	149.994	1099.96	2	7	-0.103709	-0.0923691
26.97	3	11	24	849.966	3316.53	5	13	-0.435412	0.336986
26.97	4	24	11	2416.57	1366.61	10	5	0.336986	-0.435412
26.97	5	50	58	449.982	516.646	3	3	0.458252	0.571805
26.97	6	58	50	1083.29	2016.59	4	9	0.571805	0.458252
26.97	7	30	21	966.628	3683.19	7	10	-0.065798	0.0582151
26.97	8	21	30	1749.93	449.982	13	3	0.0582151	-0.065798
4.102	1	39	3	2516.57	1916.59	10	9	-0.0493291	-0.102904
4.102	2	41	42	0	0	0	0	0.0365067	-0.361026
4.102	3	18	55	216.658	433.316	1	2	-0.175404	0.0333377
4.102	4	42	41	416.65	99.996	2	1	-0.361026	0.0365067
4.102	5	3	39	0	0	0	0	-0.102904	-0.0493291
4.102	6	55	18	149.994	533.312	1	1	0.0333377	-0.175404
4.102	7	63	59	0	0	0	0	-0.0396781	-0.069473
4.102	8	59	63	0	0	0	0	-0.069473	-0.0396781
31.94	1	52	53	3116.54	3516.53	17	14	-0.0923691	-0.103709
31.94	2	53	52	5083.13	366.652	20	1	-0.103709	-0.0923691
31.94	3	11	24	849.966	2533.23	4	11	-0.435412	0.336986
31.94	4	24	11	383.318	199.992	3	1	0.336986	-0.435412
31.94	5	50	58	299.988	349.986	1	1	0.458252	0.571805
31.94	6	58	50	1316.61	1116.62	5	5	0.571805	0.458252
31.94	7	30	21	816.634	249.99	3	1	-0.065798	0.0582151
31.94	8	21	30	399.984	599.976	2	2	0.0582151	-0.065798
16.93	1	3	39	1999.92	883.298	10	5	-0.102904	-0.0493291
16.93	2	18	55	0	0	0	0	-0.175404	0.0333377
16.93	3	63	59	216.658	599.976	2	3	-0.0396781	-0.069473
16.93	4	39	3	233.324	149.994	1	1	-0.0493291	-0.102904
16.93	5	59	63	749.97	583.31	5	2	-0.069473	-0.0396781
16.93	6	41	42	166.66	1916.59	2	2	0.0365067	-0.361026
16.93	7	55	18	0	0	0	0	0.0333377	-0.175404
16.93	8	42	41	0	0	0	0	-0.361026	0.0365067
22.97	1	30	21	66.664	1483.27	1	9	-0.065798	0.0582151
22.97	2	21	30	133.328	1366.61	2	9	0.0582151	-0.065798
22.97	3	52	53	0	0	0	0	-0.0923691	-0.103709
22.97	4	53	52	216.658	133.328	1	1	-0.103709	-0.0923691
22.97	5	11	24	166.66	399.984	2	3	-0.435412	0.336986
22.97	6	24	11	0	0	0	0	0.336986	-0.435412
22.97	7	50	58	649.974	416.65	5	3	0.458252	0.571805
22.97	8	58	50	3283.2	1249.95	14	6	0.571805	0.458252
20.96	1	41	42	1899.92	2999.88	10	17	0.0365067	-0.361026
20.96	2	42	41	299.988	266.656	3	2	-0.361026	0.0365067
20.96	3	39	3	183.326	233.324	2	3	-0.0493291	-0.102904
20.96	4	55	18	666.64	549.978	5	4	0.0333377	-0.175404
20.96	5	18	55	1049.96	166.66	5	1	-0.175404	0.0333377
20.96	6	59	63	133.328	333.32	1	2	-0.069473	-0.0396781
20.96	7	3	39	1316.61	549.978	7	3	-0.102904	-0.0493291
20.96	8	63	59	466.648	133.328	2	1	-0.0396781	-0.069473
27.97	1	30	21	966.628	1833.26	3	10	-0.065798	0.0582151
27.97	2	21	30	549.978	133.328	2	1	0.0582151	-0.065798
27.97	3	52	53	199.992	149.994	1	1	-0.0923691	-0.103709
27.97	4	53	52	0	0	0	0	-0.103709	-0.0923691
27.97	5	11	24	549.978	83.33	4	1	-0.435412	0.336986
27.97	6	24	11	999.96	216.658	5	1	0.336986	-0.435412
27.97	7	50	58	0	0	0	0	0.458252	0.571805
27.97	8	58	50	0	0	0	0	0.571805	0.458252
22.99	1	3	39	2783.22	2533.23	19	12	-0.102904	-0.0493291
22.99	2	18	55	316.654	149.994	3	1	-0.175404	0.0333377
22.99	3	63	59	549.978	416.65	2	5	-0.0396781	-0.069473
22.99	4	39	3	0	0	0	0	-0.0493291	-0.102904
22.99	5	59	63	1183.29	749.97	4	5	-0.069473	-0.0396781
22.99	6	41	42	0	0	0	0	0.0365067	-0.361026
22.99	7	55	18	183.326	66.664	2	1	0.0333377	-0.175404
22.99	8	42	41	0	0	0	0	-0.361026	0.0365067
32.98	1	30	21	433.316	99.996	2	1	-0.065798	0.0582151
32.98	2	21	30	0	0	0	0	0.0582151	-0.065798
32.98	3	52	53	266.656	599.976	2	3	-0.0923691	-0.103709
32.98	4	53	52	0	0	0	0	-0.103709	-0.0923691
32.98	5	11	24	0	0	0	0	-0.435412	0.336986
32.98	6	24	11	0	0	0	0	0.336986	-0.435412
32.98	7	50	58	0	0	0	0	0.458252	0.571805
32.98	8	58	50	0	0	0	0	0.571805	0.458252
24.91	1	18	55	1549.94	2133.25	6	9	-0.175404	0.0333377
24.91	2	39	3	416.65	99.996	3	1	-0.0493291	-0.102904
24.91	3	3	39	199.992	1199.95	1	3	-0.102904	-0.0493291
24.91	4	41	42	649.974	133.328	1	1	0.0365067	-0.361026
24.91	5	63	59	366.652	566.644	2	3	-0.0396781	-0.069473
24.91	6	42	41	249.99	266.656	2	1	-0.361026	0.0365067
24.91	7	59	63	0	0	0	0	-0.069473	-0.0396781
24.91	8	55	18	0	0	0	0	0.0333377	-0.175404
23.96	1	50	58	2499.9	1516.61	15	9	0.458252	0.571805
23.96	2	58	50	1183.29	983.294	7	5	0.571805	0.458252
23.96	3	30	21	649.974	799.968	4	4	-0.065798	0.0582151
23.96	4	21	30	116.662	566.644	1	3	0.0582151	-0.065798
23.96	5	52	53	0	0	0	0	-0.0923691	-0.103709
23.96	6	53	52	316.654	1566.6	1	14	-0.103709	-0.0923691
23.96	7	11	24	66.664	83.33	1	1	-0.435412	0.336986
23.96	8	24	11	0	0	0	0	0.336986	-0.435412
30.93	1	18	55	1116.62	1916.59	6	8	-0.175404	0.0333377
30.93	2	39	3	4716.48	266.656	22	3	-0.0493291	-0.102904
30.93	3	3	39	933.296	816.634	3	5	-0.102904	-0.0493291
30.93	4	41	42	1316.61	1899.92	6	5	0.0365067	-0.361026
30.93	5	63	59	216.658	383.318	1	2	-0.0396781	-0.069473
30.93	6	42	41	1383.28	483.314	7	3	-0.361026	0.0365067
30.93	7	59	63	133.328	1583.27	1	6	-0.069473	-0.0396781
30.93	8	55	18	799.968	366.652	5	2	0.0333377	-0.175404
28.97	1	50	58	316.654	1149.95	4	7	0.458252	0.571805
28.97	2	58	50	499.98	149.994	5	1	0.571805	0.458252
28.97	3	30	21	1366.61	1299.95	5	7	-0.065798	0.0582151
28.97	4	21	30	199.992	516.646	1	5	0.0582151	-0.065798
28.97	5	52	53	99.996	549.978	1	4	-0.0923691	-0.103709
28.97	6	53	52	0	0	0	0	-0.103709	-0.0923691
28.97	7	11	24	199.992	1066.62	1	3	-0.435412	0.336986
28.97	8	24	11	0	0	0	0	0.336986	-0.435412
31.96	1	3	39	1249.95	333.32	5	2	-0.102904	-0.0493291
31.96	2	18	55	249.99	66.664	1	1	-0.175404	0.0333377
31.96	3	63	59	299.988	183.326	3	1	-0.0396781	-0.069473
31.96	4	39	3	283.322	149.994	2	1	-0.0493291	-0.102904
31.96	5	59	63	0	0	0	0	-0.069473	-0.0396781
31.96	6	41	42	99.996	383.318	1	3	0.0365067	-0.361026
31.96	7	55	18	433.316	166.66	2	1	0.0333377	-0.175404
31.96	8	42	41	0	0	0	0	-0.361026	0.0365067
24.97	1	11	24	1899.92	2883.22	11	13	-0.435412	0.336986
24.97	2	24	11	666.64	566.644	3	3	0.336986	-0.435412
24.97	3	50	58	199.992	199.992	2	1	0.458252	0.571805
24.97	4	58	50	0	0	0	0	0.571805	0.458252
24.97	5	30	21	383.318	1083.29	3	7	-0.065798	0.0582151
24.97	6	21	30	166.66	316.654	1	2	0.0582151	-0.065798
24.97	7	52	53	116.662	866.632	1	5	-0.0923691	-0.103709
24.97	8	53	52	0	0	0	0	-0.103709	-0.0923691
32.96	1	18	55	1049.96	1633.27	5	12	-0.175404	0.0333377
32.96	2	39	3	199.992	1966.59	2	7	-0.0493291	-0.102904
32.96	3	3	39	399.984	2483.23	2	10	-0.102904	-0.0493291
32.96	4	41	42	266.656	349.986	1	2	0.0365067	-0.361026
32.96	5	63	59	783.302	1233.28	1	4	-0.0396781	-0.069473
32.96	6	42	41	0	0	0	0	-0.361026	0.0365067
32.96	7	59	63	999.96	583.31	3	2	-0.069473	-0.0396781
32.96	8	55	18	399.984	133.328	2	1	0.0333377	-0.175404
30.97	1	11	24	1799.93	1133.29	9	3	-0.435412	0.336986
30.97	2	24	11	1449.94	516.646	7	4	0.336986	-0.435412
30.97	3	50	58	433.316	716.638	4	5	0.458252	0.571805
30.97	4	58	50	0	0	0	0	0.571805	0.458252
30.97	5	30	21	0	0	0	0	-0.065798	0.0582151
30.97	6	21	30	0	0	0	0	0.0582151	-0.065798
30.97	7	52	53	0	0	0	0	-0.0923691	-0.103709
30.97	8	53	52	0	0	0	0	-0.103709	-0.0923691
37.95	1	3	39	2833.22	2183.25	9	10	-0.102904	-0.0493291
37.95	2	18	55	1049.96	916.63	6	5	-0.175404	0.0333377
37.95	3	63	59	116.662	916.63	1	5	-0.0396781	-0.069473
37.95	4	39	3	83.33	2349.91	1	7	-0.0493291	-0.102904
37.95	5	59	63	466.648	433.316	2	3	-0.069473	-0.0396781
37.95	6	41	42	0	0	0	0	0.0365067	-0.361026
37.95	7	55	18	683.306	833.3	3	3	0.0333377	-0.175404
37.95	8	42	41	483.314	233.324	3	1	-0.361026	0.0365067
9.1	1	3	39	4016.51	1583.27	16	8	-0.102904	-0.0493291
9.1	2	18	55	199.992	916.63	1	5	-0.175404	0.0333377
9.1	3	63	59	716.638	499.98	6	2	-0.0396781	-0.069473
9.1	4	39	3	1266.62	899.964	4	6	-0.0493291	-0.102904
9.1	5	59	63	949.962	899.964	6	5	-0.069473	-0.0396781
9.1	6	41	42	799.968	1183.29	3	3	0.0365067	-0.361026
9.1	7	55	18	233.324	599.976	1	4	0.0333377	-0.175404
9.1	8	42	41	283.322	333.32	1	1	-0.361026	0.0365067
1.1	1	3	39	1866.59	599.976	8	4	-0.102904	-0.0493291
1.1	2	18	55	0	0	0	0	-0.175404	0.0333377
1.1	3	63	59	433.316	266.656	3	1	-0.0396781	-0.069473
1.1	4	39	3	0	0	0	0	-0.0493291	-0.102904
1.1	5	59	63	216.658	133.328	2	1	-0.069473	-0.0396781
1.1	6	41	42	0	0	0	0	0.0365067	-0.361026
1.1	7	55	18	0	0	0	0	0.0333377	-0.175404
1.1	8	42	41	0	0	0	0	-0.361026	0.0365067
42.93	1	18	55	1266.62	1249.95	11	6	-0.175404	0.0333377
42.93	2	39	3	2216.58	1349.95	14	12	-0.0493291	-0.102904
42.93	3	3	39	566.644	5583.11	4	26	-0.102904	-0.0493291
42.93	4	41	42	0	0	0	0	0.0365067	-0.361026
42.93	5	63	59	1216.62	183.326	10	1	-0.0396781	-0.069473
42.93	6	42	41	0	0	0	0	-0.361026	0.0365067
42.93	7	59	63	0	0	0	0	-0.069473	-0.0396781
42.93	8	55	18	0	0	0	0	0.0333377	-0.175404
43.9	1	39	3	949.962	733.304	7	6	-0.0493291	-0.102904
43.9	2	41	42	0	0	0	0	0.0365067	-0.361026
43.9	3	18	55	649.974	666.64	4	5	-0.175404	0.0333377
43.9	4	42	41	0	0	0	0	-0.361026	0.0365067
43.9	5	3	39	0	0	0	0	-0.102904	-0.0493291
43.9	6	55	18	0	0	0	0	0.0333377	-0.175404
43.9	7	63	59	199.992	416.65	1	2	-0.0396781	-0.069473
43.9	8	59	63	949.962	466.648	4	4	-0.069473	-0.0396781
44.94	1	3	39	1049.96	366.652	8	4	-0.102904	-0.0493291
44.94	2	18	55	283.322	216.658	3	3	-0.175404	0.0333377
44.94	3	63	59	366.652	366.652	4	2	-0.0396781	-0.069473
44.94	4	39	3	1449.94	399.984	8	3	-0.0493291	-0.102904
44.94	5	59	63	1449.94	83.33	9	1	-0.069473	-0.0396781
44.94	6	41	42	649.974	249.99	2	1	0.0365067	-0.361026
44.94	7	55	18	483.314	416.65	3	3	0.0333377	-0.175404
44.94	8	42	41	299.988	783.302	2	2	-0.361026	0.0365067
5.1	1	18	55	1116.62	1466.61	5	9	-0.175404	0.0333377
5.1	2	39	3	283.322	416.65	3	2	-0.0493291	-0.102904
5.1	3	3	39	483.314	233.324	3	1	-0.102904	-0.0493291
5.1	4	41	42	433.316	449.982	4	3	0.0365067	-0.361026
5.1	5	63	59	0	0	0	0	-0.0396781	-0.069473
5.1	6	42	41	0	0	0	0	-0.361026	0.0365067
5.1	7	59	63	133.328	299.988	1	1	-0.069473	-0.0396781
5.1	8	55	18	0	0	0	0	0.0333377	-0.175404

## Sheet: DataHumanAdultExp4
Subject	Trial	StimNameLeft	StimNameRight	StimLeft	StimRight	NmberOfFixLeft	NumberOfFixRight	DistanceLeft	DistanceRight
2	1	2	22	2100	1640	8	9	0.0760212	0.497107
1	2	2	22	1432	2140	4	6	0.0760212	0.497107
11	2	2	22	2156	2168	7	8	0.0760212	0.497107
16	3	2	22	1572	2536	5	12	0.0760212	0.497107
13	4	2	22	2020	2008	8	6	0.0760212	0.497107
17	4	2	22	2376	1912	8	6	0.0760212	0.497107
8	5	15	25	2456	1948	8	6	-0.117827	0.141923
9	5	15	25	760	3540	2	9	-0.117827	0.141923
10	5	15	25	1840	1856	6	6	-0.117827	0.141923
12	5	15	25	1168	2928	4	10	-0.117827	0.141923
16	5	15	25	1632	2536	7	11	-0.117827	0.141923
4	7	15	25	1588	2624	6	8	-0.117827	0.141923
13	7	15	25	1516	2704	5	10	-0.117827	0.141923
7	8	15	25	2416	1772	7	8	-0.117827	0.141923
11	8	15	25	2692	1708	5	6	-0.117827	0.141923
14	8	15	25	1144	2888	4	12	-0.117827	0.141923
4	5	17	30	2008	2064	6	7	-0.165516	0.108924
5	5	17	30	1496	2840	5	9	-0.165516	0.108924
15	5	17	30	1616	2368	7	10	-0.165516	0.108924
16	6	17	30	3028	1216	12	4	-0.165516	0.108924
1	7	17	30	3504	732	11	3	-0.165516	0.108924
3	7	17	30	2276	1544	11	8	-0.165516	0.108924
7	7	17	30	2976	1288	11	6	-0.165516	0.108924
6	8	17	30	1640	2624	4	6	-0.165516	0.108924
18	8	17	30	2896	1736	9	5	-0.165516	0.108924
14	5	18	27	1764	2260	7	9	0.000447951	-0.121439
4	6	18	27	1616	2372	5	10	0.000447951	-0.121439
6	6	18	27	1444	2016	6	7	0.000447951	-0.121439
7	6	18	27	2028	2204	8	7	0.000447951	-0.121439
10	6	18	27	2212	1780	9	6	0.000447951	-0.121439
12	6	18	27	2072	2032	6	8	0.000447951	-0.121439
9	7	18	27	1808	2052	6	7	0.000447951	-0.121439
15	8	18	27	1452	2644	7	10	0.000447951	-0.121439
6	5	19	32	2304	1188	9	5	-0.238962	-0.0860234
7	5	19	32	1308	2936	3	7	-0.238962	-0.0860234
13	5	19	32	2320	1744	9	6	-0.238962	-0.0860234
11	7	19	32	1876	2396	6	10	-0.238962	-0.0860234
5	8	19	32	2772	1408	9	4	-0.238962	-0.0860234
8	8	19	32	1812	2640	6	9	-0.238962	-0.0860234
18	5	20	31	1816	2424	7	10	-0.0677276	0.187568
8	6	20	31	1508	2364	4	8	-0.0677276	0.187568
9	6	20	31	1536	2092	9	6	-0.0677276	0.187568
2	7	20	31	2084	2012	8	7	-0.0677276	0.187568
6	7	20	31	1388	2708	5	8	-0.0677276	0.187568
15	7	20	31	1840	2124	8	9	-0.0677276	0.187568
17	7	20	31	2292	1932	8	7	-0.0677276	0.187568
1	8	20	31	2160	2000	7	6	-0.0677276	0.187568
3	8	20	31	1532	2696	6	11	-0.0677276	0.187568
4	8	20	31	1640	2664	6	8	-0.0677276	0.187568
12	8	20	31	1816	1828	7	5	-0.0677276	0.187568
2	5	22	2	2572	1708	9	7	0.497107	0.0760212
1	6	22	2	2252	1644	9	6	0.497107	0.0760212
11	6	22	2	2076	2260	7	7	0.497107	0.0760212
16	7	22	2	2620	1464	9	7	0.497107	0.0760212
13	8	22	2	2012	1752	7	5	0.497107	0.0760212
17	8	22	2	2424	1720	10	8	0.497107	0.0760212
3	5	24	29	1800	2148	7	9	0.138379	-0.410463
17	5	24	29	1760	2676	5	10	0.138379	-0.410463
5	6	24	29	812	3528	2	10	0.138379	-0.410463
14	6	24	29	1732	2448	7	8	0.138379	-0.410463
18	6	24	29	1772	2592	7	8	0.138379	-0.410463
8	7	24	29	1408	2248	5	6	0.138379	-0.410463
2	8	24	29	2892	1432	12	5	0.138379	-0.410463
10	8	24	29	1508	2564	6	10	0.138379	-0.410463
16	8	24	29	2060	2064	7	7	0.138379	-0.410463
8	1	25	15	1764	1820	6	9	0.141923	-0.117827
9	1	25	15	2252	1732	9	7	0.141923	-0.117827
10	1	25	15	2592	1488	10	6	0.141923	-0.117827
12	1	25	15	2564	1396	8	5	0.141923	-0.117827
16	1	25	15	2500	1372	9	8	0.141923	-0.117827
4	3	25	15	3136	1028	12	4	0.141923	-0.117827
13	3	25	15	1112	2716	5	12	0.141923	-0.117827
7	4	25	15	2552	1092	9	5	0.141923	-0.117827
11	4	25	15	1816	2584	6	5	0.141923	-0.117827
14	4	25	15	2472	1728	10	6	0.141923	-0.117827
1	5	26	28	3216	992	10	3	-0.0232617	0.0808506
11	5	26	28	2336	2076	5	7	-0.0232617	0.0808506
2	6	26	28	2112	1388	9	7	-0.0232617	0.0808506
3	6	26	28	2464	1532	7	7	-0.0232617	0.0808506
13	6	26	28	2344	1912	8	7	-0.0232617	0.0808506
15	6	26	28	2180	1728	8	8	-0.0232617	0.0808506
17	6	26	28	2448	1920	7	9	-0.0232617	0.0808506
5	7	26	28	1980	512	6	3	-0.0232617	0.0808506
10	7	26	28	2604	1588	9	5	-0.0232617	0.0808506
12	7	26	28	1864	2200	8	9	-0.0232617	0.0808506
14	7	26	28	2456	1660	9	6	-0.0232617	0.0808506
18	7	26	28	1924	2332	8	11	-0.0232617	0.0808506
9	8	26	28	2860	1272	8	6	-0.0232617	0.0808506
14	1	27	18	2320	1844	10	6	-0.121439	0.000447951
4	2	27	18	1712	2428	6	9	-0.121439	0.000447951
6	2	27	18	2624	1412	11	5	-0.121439	0.000447951
7	2	27	18	2232	1892	8	7	-0.121439	0.000447951
10	2	27	18	2440	1788	7	6	-0.121439	0.000447951
12	2	27	18	1944	2116	9	7	-0.121439	0.000447951
9	3	27	18	1888	2024	8	8	-0.121439	0.000447951
15	4	27	18	2724	1352	12	6	-0.121439	0.000447951
1	1	28	26	1456	2400	5	9	0.0808506	-0.0232617
11	1	28	26	2064	2248	7	6	0.0808506	-0.0232617
2	2	28	26	1024	3072	4	12	0.0808506	-0.0232617
3	2	28	26	1944	1816	9	10	0.0808506	-0.0232617
13	2	28	26	3184	972	13	3	0.0808506	-0.0232617
15	2	28	26	1856	2040	7	9	0.0808506	-0.0232617
17	2	28	26	1212	3108	4	8	0.0808506	-0.0232617
5	3	28	26	1080	2996	4	10	0.0808506	-0.0232617
10	3	28	26	1476	2680	4	10	0.0808506	-0.0232617
12	3	28	26	1388	2476	5	8	0.0808506	-0.0232617
14	3	28	26	2580	1716	11	6	0.0808506	-0.0232617
18	3	28	26	2376	1752	8	7	0.0808506	-0.0232617
9	4	28	26	1620	1132	5	4	0.0808506	-0.0232617
3	1	29	24	1820	2304	9	10	-0.410463	0.138379
17	1	29	24	2216	1928	9	7	-0.410463	0.138379
5	2	29	24	2312	1812	7	7	-0.410463	0.138379
14	2	29	24	2040	2048	6	8	-0.410463	0.138379
18	2	29	24	2676	1620	9	6	-0.410463	0.138379
8	3	29	24	2600	1756	6	6	-0.410463	0.138379
2	4	29	24	1884	2268	6	8	-0.410463	0.138379
10	4	29	24	2632	1720	6	6	-0.410463	0.138379
16	4	29	24	1512	2732	5	10	-0.410463	0.138379
4	1	30	17	3128	1156	11	5	0.108924	-0.165516
5	1	30	17	2492	1636	9	7	0.108924	-0.165516
15	1	30	17	1864	2228	9	9	0.108924	-0.165516
16	2	30	17	1544	2584	7	10	0.108924	-0.165516
1	3	30	17	1744	2540	6	7	0.108924	-0.165516
3	3	30	17	1656	2312	9	8	0.108924	-0.165516
7	3	30	17	2288	1856	7	8	0.108924	-0.165516
6	4	30	17	2240	1636	8	7	0.108924	-0.165516
18	4	30	17	2704	1624	9	6	0.108924	-0.165516
18	1	31	20	2208	1736	7	7	0.187568	-0.0677276
8	2	31	20	1608	1992	6	8	0.187568	-0.0677276
9	2	31	20	2236	1804	8	7	0.187568	-0.0677276
2	3	31	20	1456	2592	6	7	0.187568	-0.0677276
6	3	31	20	1956	2000	7	9	0.187568	-0.0677276
15	3	31	20	2876	1252	12	5	0.187568	-0.0677276
17	3	31	20	1616	2720	6	8	0.187568	-0.0677276
1	4	31	20	1388	2768	5	8	0.187568	-0.0677276
3	4	31	20	2004	1968	9	8	0.187568	-0.0677276
4	4	31	20	2812	1364	11	4	0.187568	-0.0677276
12	4	31	20	2280	1220	8	4	0.187568	-0.0677276
6	1	32	19	1984	1956	7	9	-0.0860234	-0.238962
7	1	32	19	2620	1552	11	6	-0.0860234	-0.238962
13	1	32	19	2644	1504	9	7	-0.0860234	-0.238962
11	3	32	19	2884	1348	9	7	-0.0860234	-0.238962
5	4	32	19	2436	1836	7	6	-0.0860234	-0.238962
8	4	32	19	1920	2456	6	9	-0.0860234	-0.238962

## Sheet: DataHumanInfantExp4
Subject	Trial	StimNameLeft	StimNameRight	StimLeft	StimRight	NmberOfFixLeft	NumberOfFixRight	DistanceLeft	DistanceRight
1	1	25	15	2604	1260	7	5	0.141923	-0.117827
1	2	32	19	2416	768	8	4	-0.0860234	-0.238962
1	3	29	24	2340	752	8	3	-0.410463	0.138379
1	4	2	22	772	536	3	2	0.0760212	0.497107
1	5	15	25	1648	1296	6	2	-0.117827	0.141923
1	6	19	32	348	228	1	1	-0.238962	-0.0860234
1	7	24	29	344	348	2	1	0.138379	-0.410463
1	8	22	2	2168	168	7	1	0.497107	0.0760212
2	1	27	18	2280	1696	7	6	-0.121439	0.000447951
2	2	29	24	1384	1848	4	4	-0.410463	0.138379
2	3	25	15	1684	2472	3	6	0.141923	-0.117827
2	4	30	17	1692	1968	3	5	0.108924	-0.165516
2	5	18	27	1208	1044	2	2	0.000447951	-0.121439
2	6	24	29	336	992	1	2	0.138379	-0.410463
2	7	15	25	992	456	2	1	-0.117827	0.141923
2	8	17	30	1280	356	2	2	-0.165516	0.108924
3	1	31	20	1372	1224	3	3	0.187568	-0.0677276
3	2	28	26	796	660	2	3	0.0808506	-0.0232617
3	3	2	22	1328	520	3	1	0.0760212	0.497107
3	4	25	15	912	1052	1	4	0.141923	-0.117827
3	5	20	31	1296	912	4	1	-0.0677276	0.187568
3	6	26	28	1296	676	4	2	-0.0232617	0.0808506
3	7	0	0	0	0	0	0	0	0
3	8	15	25	1668	1236	4	3	-0.117827	0.141923
4	1	29	24	912	1800	1	3	-0.410463	0.138379
4	2	30	17	2528	1312	4	4	0.108924	-0.165516
4	3	25	15	2056	2148	5	5	0.141923	-0.117827
4	4	2	22	924	2996	1	7	0.0760212	0.497107
4	5	24	29	1516	1652	3	4	0.138379	-0.410463
4	6	17	30	2204	1072	4	3	-0.165516	0.108924
4	7	15	25	2072	808	3	1	-0.117827	0.141923
4	8	22	2	860	1872	2	5	0.497107	0.0760212
5	1	0	0	0	0	0	0	0	0
5	2	0	0	0	0	0	0	0	0
5	3	0	0	0	0	0	0	0	0
5	4	0	0	0	0	0	0	0	0
5	5	0	0	0	0	0	0	0	0
5	6	0	0	0	0	0	0	0	0
5	7	0	0	0	0	0	0	0	0
5	8	0	0	0	0	0	0	0	0
6	1	2	22	1968	1376	8	5	0.0760212	0.497107
6	2	30	17	1712	2148	5	7	0.108924	-0.165516
6	3	31	20	2016	1780	6	6	0.187568	-0.0677276
6	4	32	19	468	364	2	1	-0.0860234	-0.238962
6	5	22	2	1912	1976	6	5	0.497107	0.0760212
6	6	17	30	1700	1264	5	4	-0.165516	0.108924
6	7	20	31	520	2392	2	6	-0.0677276	0.187568
6	8	19	32	1000	1304	4	2	-0.238962	-0.0860234
7	1	25	15	2604	1772	3	4	0.141923	-0.117827
7	2	27	18	1540	2048	3	6	-0.121439	0.000447951
7	3	30	17	1292	1652	3	2	0.108924	-0.165516
7	4	31	20	2068	524	3	1	0.187568	-0.0677276
7	5	15	25	1568	1532	3	4	-0.117827	0.141923
7	6	18	27	2764	1568	5	3	0.000447951	-0.121439
7	7	17	30	608	2764	2	5	-0.165516	0.108924
7	8	20	31	2356	1112	2	2	-0.0677276	0.187568
8	1	2	22	1756	1420	4	4	0.0760212	0.497107
8	2	30	17	976	640	2	1	0.108924	-0.165516
8	3	29	24	808	184	2	1	-0.410463	0.138379
8	4	32	19	184	1072	1	3	-0.0860234	-0.238962
8	5	0	0	0	0	0	0	0	0
8	6	0	0	0	0	0	0	0	0
8	7	0	0	0	0	0	0	0	0
8	8	0	0	0	0	0	0	0	0
9	1	25	15	184	1612	1	5	0.141923	-0.117827
9	2	32	19	1128	1288	2	3	-0.0860234	-0.238962
9	3	31	20	1128	1288	2	3	0.187568	-0.0677276
9	4	29	24	460	548	1	2	-0.410463	0.138379
9	5	15	25	460	548	1	2	-0.117827	0.141923
9	6	19	32	1008	968	3	2	-0.238962	-0.0860234
9	7	20	31	716	468	2	1	-0.0677276	0.187568
9	8	24	29	532	1020	2	4	0.138379	-0.410463
10	1	30	17	2092	1972	5	4	0.108924	-0.165516
10	2	2	22	2024	2220	3	4	0.0760212	0.497107
10	3	31	20	828	2152	2	6	0.187568	-0.0677276
10	4	32	19	992	2360	2	5	-0.0860234	-0.238962
10	5	17	30	632	1464	1	3	-0.165516	0.108924
10	6	22	2	2380	1844	4	4	0.497107	0.0760212
10	7	20	31	520	3144	1	6	-0.0677276	0.187568
10	8	19	32	1248	1828	3	2	-0.238962	-0.0860234
11	1	27	18	1948	1824	7	6	-0.121439	0.000447951
11	2	31	20	2156	1944	5	7	0.187568	-0.0677276
11	3	25	15	2456	1292	6	5	0.141923	-0.117827
11	4	30	17	1756	1948	6	3	0.108924	-0.165516
11	5	18	27	1884	916	5	3	0.000447951	-0.121439
11	6	20	31	1992	1124	6	4	-0.0677276	0.187568
11	7	15	25	2464	1240	8	3	-0.117827	0.141923
11	8	17	30	2020	956	4	3	-0.165516	0.108924
12	1	27	18	772	2348	1	5	-0.121439	0.000447951
12	2	28	26	1776	2496	5	6	0.0808506	-0.0232617
12	3	2	22	1308	1900	2	4	0.0760212	0.497107
12	4	29	24	2380	1384	5	1	-0.410463	0.138379
12	5	18	27	3192	1188	6	2	0.000447951	-0.121439
12	6	26	28	3384	856	2	2	-0.0232617	0.0808506
12	7	22	2	3196	1612	3	3	0.497107	0.0760212
12	8	24	29	756	2580	3	4	0.138379	-0.410463
13	1	0	0	0	0	0	0	0	0
13	2	32	19	2308	2056	6	7	-0.0860234	-0.238962
13	3	30	17	716	1360	3	3	0.108924	-0.165516
13	4	29	24	544	1876	2	4	-0.410463	0.138379
13	5	22	2	700	1636	3	5	0.497107	0.0760212
13	6	19	32	2080	700	7	3	-0.238962	-0.0860234
13	7	17	30	120	1880	1	4	-0.165516	0.108924
13	8	24	29	1844	2288	4	5	0.138379	-0.410463
14	1	2	22	1440	924	4	4	0.0760212	0.497107
14	2	30	17	924	1440	4	4	0.108924	-0.165516
14	3	0	0	0	0	0	0	0	0
14	4	0	0	0	0	0	0	0	0
14	5	0	0	0	0	0	0	0	0
14	6	0	0	0	0	0	0	0	0
14	7	0	0	0	0	0	0	0	0
14	8	0	0	0	0	0	0	0	0
16	1	32	19	1296	1904	3	4	-0.0860234	-0.238962
16	2	29	24	2016	1548	5	3	-0.410463	0.138379
16	3	27	18	1628	716	2	1	-0.121439	0.000447951
16	4	2	22	1096	1444	1	3	0.0760212	0.497107
16	5	19	32	2264	1024	6	1	-0.238962	-0.0860234
16	6	24	29	1220	412	2	1	0.138379	-0.410463
16	7	18	27	916	2796	2	7	0.000447951	-0.121439
16	8	22	2	1708	2320	4	5	0.497107	0.0760212
17	1	25	15	2252	1304	9	5	0.141923	-0.117827
17	2	32	19	1688	1248	7	6	-0.0860234	-0.238962
17	3	30	17	2136	1836	8	7	0.108924	-0.165516
17	4	2	22	1868	2188	7	7	0.0760212	0.497107
17	5	15	25	1632	1572	7	4	-0.117827	0.141923
17	6	19	32	2108	1728	8	5	-0.238962	-0.0860234
17	7	17	30	2820	808	12	3	-0.165516	0.108924
17	8	22	2	1616	1756	6	8	0.497107	0.0760212

## Sheet: DistanceHumanExp1
DistanceFromPrototype	StimName
-0.240664	1
0.182159	2
0.473741	3
-0.30735	4
0.721069	5
0.0834981	6
-0.439584	7
-0.215119	8
-0.376145	9
0.133405	10
0.0233899	11
0.159506	12
-0.114265	13
0.146395	14
-0.0356144	15
-0.366156	16
-0.0548676	17
0.265787	18
-0.106467	19
-0.153963	20
0.309826	21
0.269845	22
-0.588524	23
-0.272343	24
0.0799535	25
0.237186	26
0.227635	27
0.0967688	28
0.688843	29
-0.092139	30
-0.455813	31
-0.279995	32

## Sheet: DistanceMonkInfant
DistanceFromPrototype	StimName
0.0760212	2
-0.117827	15
-0.165516	17
0.000447951	18
-0.238962	19
-0.0677276	20
0.497107	22
0.138379	24
0.141923	25
-0.0232617	26
-0.121439	27
0.0808506	28
-0.410463	29
0.108924	30
0.187568	31
-0.0860234	32

## Sheet: DistanceMonkAdult
DistanceFromPrototype	StimName
-0.102904	3
-0.435412	11
-0.175404	18
0.0582151	21
0.336986	24
-0.065798	30
-0.0493291	39
0.0365067	41
-0.361026	42
0.458252	50
-0.0923691	52
-0.103709	53
0.571805	58
-0.069473	59
0.0333377	55
-0.0396781	63

## Sheet: Measures
Human adult faces
	Measures	Face 1	Face 2	Face 3	Face 4	Face 5	Face 6	Face 7	Face 8	Face 9	Face 10	Face 11	Face 12	Face 13	Face 14	Face 15	Face 16	Face 17	Face 18	Face 19	Face 20	Face 21	Face 22	Face 23	Face 24	Face 25	Face 26	Face 27	Face 28	Face 29	Face 30	Face 31	Face 32
1	Eye left length (full)	-0.673287	1.53908	2.58557	-0.394353	-0.422404	-0.453875	0.299669	-0.909237	-0.181768	-0.540256	-0.0710722	0.300139	-0.272481	-0.880835	-0.857554	0.561424	1.5643	0.981548	-1.27916	-0.727901	-1.30466	0.757076	-0.453875	-1.24336	1.87425	1.38269	0.776173	0.300139	-0.977329	-0.238488	-0.0502096	-0.989954
2	eye left length (iris)	-1.25503	0.34949	1.15737	-0.446684	0.34949	0.349414	-1.25503	-0.45855	-0.446684	1.14691	-0.45855	-1.26657	-1.26657	0.349414	1.15755	0.338568	-1.23196	-0.45855	1.14691	-1.25503	1.15755	-0.458569	1.15755	-1.25503	-0.458569	1.15737	-0.45855	0.382231	2.7737	-0.446684	0.361659	-0.458569
3	Eye left width (iris)	-0.771849	1.23703	1.23703	-1.10089	1.57184	1.57184	0.225894	-1.10666	-0.461804	1.56387	-0.771849	-0.771849	2.24146	0.232588	-1.10666	0.232588	-0.437037	1.57184	-0.437037	-0.443235	-0.766271	-0.159981	-1.10089	-0.771849	-0.443235	-0.443235	1.57184	-0.749553	-0.102224	-0.431638	-0.102224	-0.777826
4	Eyebrow height (left)	-0.489797	-0.710118	0.220237	-1.20093	1.61956	0.897899	-1.42234	0.224748	0.473484	0.926083	-1.15919	0.692289	-1.42233	-0.489797	1.85878	-1.65239	0.212437	0.683518	-0.018927	1.1738	-0.720575	-0.710118	-0.242725	-0.0184785	0.922471	2.0876	0.224748	-0.950153	0.917525	-0.720434	-1.18841	-0.0184785
5	Eyebrow thickness (left)	-1.17067	-1.17067	0.725491	0.725491	0.25145	-1.17067	-0.240797	0.25145	-1.64472	-0.713542	-0.696633	-0.222592	-1.17067	-0.696633	-0.683476	-1.62992	-1.15674	0.703988	0.263293	0.703988	1.67357	1.2103	0.725491	-0.696633	0.736771	-0.240797	1.68387	1.67357	1.19953	-0.696633	0.736771	0.736771
6	Eye right length (full)	-0.18914	0.785205	1.37648	0.757722	0.691819	0.64466	-0.144873	-0.40169	-1.18872	0.309632	0.41729	2.90336	0.0369718	0.757722	-0.18914	-0.802576	-1.14849	-0.343284	-0.802576	-0.525373	-0.0642857	0.744808	-1.1661	-1.13591	-0.949034	-0.48678	-0.743089	1.79155	-1.21635	-1.17113	-0.00397272	1.45527
7	Eye right length (iris)	-0.618102	0.957439	0.947218	0.17027	0.180767	0.17027	-0.606679	-1.38363	-0.618102	-0.618102	0.957439	0.17027	0.947218	-1.37253	0.17027	1.73413	0.17027	0.1585	-1.38363	-1.38363	0.957439	0.898706	-1.38363	1.67409	-0.606679	-1.38363	0.988082	0.17027	1.73413	0.180767	-0.606679	-1.37253
8	Eye right width (iris)	-0.806514	2.11162	0.448379	-0.813981	1.27589	1.28498	0.448379	-1.2176	-0.813981	2.52942	-0.39596	-0.806514	0.0300816	1.28498	-0.388216	0.448379	-0.39596	0.866677	-0.388216	-0.0420767	-0.806514	0.866677	-1.2176	-0.806514	-0.388216	-0.806514	0.866677	0.448379	0.440017	-1.22481	-1.22481	-0.806514
9	Eyebrow height (right)	-0.909845	-0.893272	1.18405	-1.33964	0.990573	0.331825	-1.31169	-0.693264	0.351743	1.19265	-0.877439	0.362486	-1.11231	0.144883	0.142125	-1.27133	0.980597	0.561361	-0.905964	-0.0223014	-0.700376	-0.265474	0.362486	0.144883	1.19021	2.86921	1.19021	-0.204674	1.00303	-1.31169	-0.905964	-0.27711
10	Eyebrow thickness (right)	-0.33717	-1.52267	-0.33717	0.264421	-0.360274	0.264421	0.164843	-0.960218	0.239398	-0.93876	-0.93876	0.838723	-0.93876	-0.33717	0.923177	-0.93876	-0.922062	2.03587	0.264421	0.239398	1.48127	0.264421	-0.93876	-0.321349	-0.922062	0.239398	-0.93876	0.32443	0.866012	3.2844	-0.321349	0.279451
11	Distance between eyebrow	-0.311937	1.51432	0.40203	1.31208	0.401318	-0.518662	-1.1061	1.11056	-0.813936	-1.11041	-0.104258	-0.712852	-0.408141	-0.306474	1.60717	-0.811377	-0.405869	-0.50696	-0.812017	-1.01424	2.01991	0.199063	-0.508025	-0.611768	-0.203684	0.601154	-1.11534	-1.01241	2.52597	0.199063	-0.709141	1.21097
12	Nose height	-0.715245	-1.07053	-0.00943821	-0.834969	-0.595118	-0.00895854	-0.243288	-0.244961	-0.957023	-1.18853	1.17144	-0.0209456	-0.243288	2.11451	0.259972	-1.07499	-0.0324439	-0.134571	1.31356	-0.243288	2.71396	1.87851	-1.06393	1.64306	-0.244961	-0.954772	-0.362963	-0.954772	-0.00943821	0.0174268	0.337181	-0.241196
13	Nose width	1.30608	-0.709543	0.65311	-0.458817	2.02937	-0.669489	1.3245	1.75265	-1.32928	-0.661028	1.33326	0.649111	1.1047	-0.0191562	-0.285705	-0.886215	-0.696963	-0.886215	-0.424432	1.74973	-0.670543	-0.668344	-0.889418	0.65131	-0.89282	-0.672925	-0.446412	0.5017	0.650089	0.200671	-1.31296	-1.32602
14	Distance nose/mouth	0.398674	-1.1352	-0.503513	0.679137	0.338109	-0.816399	-1.37423	-1.07827	-0.181313	0.706089	-0.197001	0.44504	0.398674	1.88148	-0.577219	-1.325	0.97475	-0.225839	0.679137	1.28677	1.08718	-1.09494	-1.0301	-0.193391	0.926919	-1.1352	1.58281	-0.41254	-0.477095	2.23967	-1.07827	-0.788898
15	Mouth width	1.86292	1.86883	-0.610933	-0.739255	2.95219	-0.972562	-0.987787	-0.488692	1.498	0.492518	-0.359655	-0.505715	0.509951	-0.11749	-0.480277	0.254869	-0.366458	-0.133235	1.24946	-0.977086	-1.01867	-0.490296	-0.117927	-0.742636	-0.739255	0.503399	-0.986958	-0.883661	1.24899	-0.242193	-0.242193	-0.238197
16	Upper lip thickness	0.13019	1.0376	0.200567	-0.975167	0.570945	0.477805	-0.940463	1.65313	-0.950712	0.559061	0.543588	0.165221	-0.198163	0.570945	-0.940387	1.65313	3.51302	-0.940387	-0.78738	-0.950712	-0.169651	-0.169651	-0.940387	0.174072	-0.975167	-0.807584	-0.169651	0.172797	-0.940387	0.187083	-0.940387	0.187083
17	Lower lip thickness	-0.142473	0.229268	-0.786749	-0.467406	0.832219	0.19321	-0.809147	-0.136453	0.188694	-0.142473	1.81443	-1.11731	-0.117889	-1.4318	-0.442491	-0.456821	-0.792354	1.81443	-1.13355	0.182444	-0.809147	2.13146	-1.11731	-0.160506	0.188694	0.089234	0.513842	1.81443	2.10715	-1.10682	-0.136453	-0.792354
18	Distance mouth/chin	0.36124	-1.13901	-0.362394	-0.66933	0.301513	-0.0727299	0.0666263	0.214542	0.0661055	-1.11183	0.213933	1.76882	-0.175215	0.950482	-0.808974	-0.964525	-0.816642	-0.964525	1.53969	-0.522603	1.51669	-0.076438	-0.668272	-1.23217	2.42353	2.27072	-0.0790871	-0.669909	0.655865	-0.377063	-0.817218	-0.821821
	Mean distance from the prototype	-0.240664	0.182159	0.473741	-0.30735	0.721069	0.0834981	-0.439584	-0.215119	-0.376145	0.133405	0.0233899	0.159506	-0.114265	0.146395	-0.0356144	-0.366156	-0.0548676	0.265787	-0.106467	-0.153963	0.309826	0.269845	-0.588524	-0.272343	0.0799535	0.237186	0.227635	0.0967688	0.688843	-0.092139	-0.455813	-0.279995
Macaque infant faces
	Measures	Face 1	Face 2	Face 3	Face 4	Face 5	Face 6	Face 7	Face 8	Face 9	Face 10	Face 11	Face 12	Face 13	Face 14	Face 15	Face 16
1	Left eye length	-0.309888	0.426798	-0.0362774	0.18471	0.916797	0.180077	0.916797	-2.27054	0.67236	-0.309888	0.675771	-0.0549733	-1.29213	0.18471	1.65461	-1.53893
2	Right eye length	-0.374813	0.657529	-1.19241	0.657529	0.657529	-0.375797	1.89544	-1.61255	-0.165389	0.657529	-0.374805	0.451062	-1.20067	1.07046	0.657529	-1.40818
3	Left eye width	-0.888811	-0.498056	-1.26848	1.0737	-0.888811	-0.0874598	-0.105118	1.46274	0.698417	-0.495897	-0.489421	-0.888811	1.87481	-0.105118	-0.875569	1.4819
4	Right eye width	0.636167	-0.535608	-0.537782	-0.527283	-0.9291	0.238182	-1.31829	1.81244	1.4211	-0.533527	-0.93555	-0.144267	0.636167	-0.146465	-0.946297	1.81011
5	Brow height (left)	0.054621	-0.733465	-0.958132	0.280612	-0.0645734	-1.06791	2.05188	-0.504716	-0.842141	0.935724	-0.392529	0.713844	-0.401186	-0.616192	2.16338	-0.619225
6	Brow height (right)	1.15063	-0.853863	-0.652371	-0.461459	-0.366889	0.103295	2.10338	0.580822	-0.656287	1.62805	-1.2214	-0.366465	-0.936873	-0.366889	1.06144	-0.745119
7	Upper face height	1.2162	-0.320749	-1.50975	-0.359602	-0.978626	0.319854	1.03861	0.994751	-0.0626344	0.31662	-1.0792	0.215835	-0.707108	0.194651	2.05876	-1.33762
8	Nose height	0.35686	-0.063352	-0.969563	0.187881	1.27116	1.57523	-0.639392	-0.850876	1.05682	0.460302	0.491392	-1.23507	-1.23507	-0.969563	-0.93155	1.4948
9	Nose width	-1.66342	-0.115946	0.123877	-0.077021	0.123857	-0.791768	1.03948	-0.330404	-0.782127	-1.04017	-0.534258	-0.305643	1.05977	0.303974	0.352787	2.63702
10	Mid-face height (left)	1.39742	-0.0710296	-1.74973	0.748858	-1.71541	0.0656001	-0.557475	-0.390292	0.191916	0.00148869	0.336183	1.89528	-1.28973	0.107356	0.337441	0.692127
11	Mid-face height (right)	-0.368231	0.690173	-1.24216	-0.329756	1.27715	0.900495	2.09706	0.528787	-1.25481	-0.778328	0.508496	-0.275034	0.441969	0.173772	-0.998307	-1.37128
12	Cheek height (left)	-0.0107738	0.410579	0.0799987	0.200169	1.24101	-0.251763	-0.758202	0.685959	0.375362	-1.5777	0.555005	-0.0107738	-0.818288	2.32306	-0.951758	-1.49188
13	Upper jaw height (left)	-0.219106	0.489171	0.483501	1.1247	-0.884279	-1.26539	-1.20879	-0.266317	0.156568	1.56892	0.542884	-0.0220571	-1.32168	1.88966	-1.09502	0.0272411
14	Cheek height (right)	-0.540664	-1.14719	1.37874	-0.883298	-0.708465	-1.70431	-0.181498	0.662983	1.24151	-0.101845	0.0681529	-0.986768	1.46751	-0.278491	1.40541	0.308239
15	Upper jaw height (right)	-0.647437	0.177806	2.60467	0.259785	-1.23285	-0.929325	0.253232	-0.580612	0.635113	0.0493528	-0.535649	0.830395	-1.39147	-0.832633	0.712095	0.627532
16	Full mouth height	0.80672	-0.711188	1.68252	-1.10065	-0.555205	0.344277	1.69755	1.36071	-0.23649	-0.084687	-0.648555	0.836007	-0.830187	-0.661112	-0.436183	-1.46354
17	Upper lip height	0.585955	-0.192633	-1.29074	-0.0410995	-0.962591	2.37508	-1.39222	0.420655	1.11326	-1.36081	0.319628	0.499665	-0.513971	0.721891	-0.118704	-0.163367
18	Lower jaw height	0.186952	0.270141	2.0748	-0.929709	-0.50201	-0.847466	2.01548	0.787264	-1.00792	0.246154	0.527949	0.303085	-0.930181	-1.03244	-0.673844	-0.488253
	Mean distance from the prototype	0.0760212	-0.117827	-0.165516	0.000447951	-0.238962	-0.0677276	0.497107	0.138379	0.141923	-0.0232617	-0.121439	0.0808506	-0.410463	0.108924	0.187568	-0.0860234
Macaque adult faces
	Measures	Face 1	Face 2	Face 3	Face 4	Face 5	Face 6	Face 7	Face 8	Face 9	Face 10	Face 11	Face 12	Face 13	Face 14	Face 15	Face 16
1	Left eye length	-1.24673	-0.90651	-1.0857	1.36069	0.697753	1.51198	0.212292	0.827818	-0.439787	0.215264	0.698696	-1.40885	-1.08804	-0.601848	-0.0969023	1.34988
2	Right eye length	-0.733033	-0.506949	-0.728513	-0.288424	-0.728505	-1.16998	0.151627	-0.733033	1.46658	1.47191	1.26165	-1.38862	-0.0809756	0.593334	-0.277823	1.69076
3	Left eye width	-0.533781	-0.998712	-0.303949	1.08555	-0.51268	0.390859	-0.767124	1.54262	-1.01233	-0.0723312	-1.2303	2.23701	0.390806	0.838541	-0.754766	-0.299415
4	Right eye width	-0.747387	-1.02972	1.02641	1.26113	-0.47899	1.04031	0.264262	-1.00079	-0.749224	-0.434065	-0.48732	0.519611	0.266212	2.28452	-0.47899	-1.25597
5	Brow height (left)	0.404338	-1.82797	-1.15668	-0.598276	0.396084	-0.709143	-0.152211	0.178356	0.52608	0.51268	-1.15586	0.628403	2.41111	0.856452	0.173383	-0.486759
6	Brow height (right)	-0.268059	-1.05455	0.118744	-0.660473	-0.189577	-0.895356	-0.351602	0.673693	1.06304	-0.659878	-1.05455	0.828764	2.71359	0.434716	0.279125	-0.977632
7	Upper face height	-0.709987	-0.783779	-0.509239	-0.395595	1.03885	-0.793931	-0.204275	0.546755	-0.114139	0.477048	-0.39829	-0.366523	3.07656	0.564711	-0.51653	-0.911639
8	Nose height	1.08705	-0.599323	-0.82206	-0.643746	-0.254013	-0.806649	1.23655	-0.680691	0.602556	2.31436	-0.751365	0.324503	-0.897011	-0.667598	1.24475	-0.687321
9	Nose width	1.14542	-1.031	-1.02999	0.783753	-0.852821	-0.296264	1.29692	-1.031	-1.19516	1.87141	0.0586536	-0.321902	0.453218	-0.887171	-0.123565	1.1595
10	Mid-face height (left)	1.05039	1.58763	-1.12683	-1.11707	1.35808	-1.06921	-0.560602	0.301186	-0.490912	1.38321	0.304889	-0.131107	-0.822592	-0.599608	1.00624	-1.07369
11	Mid-face height (right)	-0.75923	1.28449	1.60848	-0.979184	1.22678	0.521504	0.586686	-0.821208	-0.232258	-0.995184	-0.563101	0.00927928	-1.41791	-1.21776	0.718774	1.02984
12	Cheek height (left)	0.79233	-1.22721	0.646693	-0.229147	-0.276309	0.646613	-1.09462	0.324043	-0.329961	1.4515	-1.2219	-0.781983	2.15001	-0.349429	0.588613	-1.08924
13	Upper jaw height (left)	-0.14065	-0.812616	0.21498	0.274224	1.13522	1.35045	-1.07014	-1.47466	-0.501502	1.43379	0.692298	-0.42675	-0.700977	-1.5984	0.347906	1.27682
14	Cheek height (right)	2.11788	-1.02993	-0.318466	1.4562	-0.15315	-0.253769	-0.551166	-0.492377	-1.68583	-0.426441	1.13325	0.30956	0.68472	-1.20085	0.520421	-0.110061
15	Upper jaw height (right)	-0.360598	0.254782	-1.20673	-0.23383	-0.320014	-0.389278	0.778945	0.294165	-1.0241	0.496914	-0.462853	-1.35682	1.53317	1.52366	1.68754	-1.21496
16	Full mouth height	-1.19633	0.482972	0.804623	-0.317666	1.84708	0.172012	-0.324603	0.677573	-1.68999	-0.338896	0.838317	0.179897	0.910644	-1.31132	-1.38129	0.646986
17	Upper lip height	-0.640832	-0.343541	0.542686	0.789819	1.60514	0.20518	-1.21337	-0.839925	-0.75136	-1.07171	0.731411	0.828407	0.880465	-0.770594	-1.46789	1.51612
18	Lower jaw height	-1.11306	0.704529	0.168265	-0.500083	0.526825	-0.639696	0.8745	2.3646	0.0598252	0.618948	-0.0562667	-1.54963	-0.170507	0.858121	-0.868925	-1.27744
	Mean distance from the prototype	-0.102904	-0.435412	-0.175404	0.0582151	0.336986	-0.065798	-0.0493291	0.0365067	-0.361026	0.458252	-0.0923691	-0.103709	0.571805	-0.069473	0.0333377	-0.0396781
